# Supplementary material for: Post-traumatic compressive pneumopericardium with spontaneous ventilation: Case report
Source: Respir Med Case Rep. 2021 Jan 30;32:101354. doi: 10.1016/j.rmcr.2021.101354 (PMC7879037; doi:10.1016/j.rmcr.2021.101354)
Supplement: Multimedia component 1 [file mmc1.xml]

<?xml version="1.0" encoding="UTF-8" standalone="no"?><data:data><datasets><author>ouachaoujamal@gmail.com</author><type>0</type><dataset><value>1</value><reason>No data was used for the research described in the article</reason><comments/></dataset></datasets></data:data>
